# Supplementary material for: Identification of a Novel Signature Based on Ferritinophagy-Related Genes to Predict Prognosis in Lung Adenocarcinoma: Focus on AHNAK2
Source: Bioengineering (Basel). 2024 Oct 26;11(11):1070. doi: 10.3390/bioengineering11111070 (PMC11591153; doi:10.3390/bioengineering11111070)
Supplement: Supplementary file 1 [file bioengineering-11-01070-s001.zip]

Archive with 2 entries (2 files):
- FigureS1-S6.pdf
- Table S1.xlsx
