# Supplementary material for: Identification of a Novel Signature Based on Ferritinophagy-Related Genes to Predict Prognosis in Lung Adenocarcinoma: Focus on AHNAK2
Source: Bioengineering (Basel). 2024 Oct 26;11(11):1070. doi: 10.3390/bioengineering11111070 (PMC11591153; doi:10.3390/bioengineering11111070)
Supplement: Supplementary file 1 [file bioengineering-11-01070-s001.zip › Table S1.xlsx]

## Sheet: Sheet1
The baseline characteristics of the four datasets										Primer sequences for quantitative RT-PCR
TCGA	N = 1871	GSE31210	N = 2261	GSE68465	N = 4401	GSE72094	N = 3931			Gene	Primer sequences
gender		gender		gender		gender				AHNAK2	Forward: 5'- GAAGAGCTTGTGGCCTCCTT -3'
female	99 (53%)	female	121 (54%)	female	218 (50%)	female	219 (56%)				Reverse: 5'- CTCCCTTTCCCTTCGTGGTC -3'
male	88 (47%)	male	105 (46%)	male	222 (50%)	male	174 (44%)			GAPDH	Forward: 5'-CATGAGAAGTATGACAACAGCCT-3'
status		status		status		status					Reverse: 5'-AGTCCTTCCACGATACCAAAGT-3'
alive	116 (62%)	alive	191 (85%)	alive	205 (47%)	alive	282 (72%)
dead	71 (38%)	dead	35 (15%)	dead	235 (53%)	dead	111 (28%)
age	68 (60, 74)	age	61 (55, 65)	age	65 (58, 72)	age	70 (64, 77)
Stage		Stage				Stage				siRNA Sequence
Stage I	98 (52%)	Stage I	168 (74%)			Stage I	254 (65%)			Target	Sequence
Stage II	44 (24%)	StageII	58 (26%)			Stage II	67 (17%)			siRNA1	S: 5'- GGUGCGAGUACACGAUUUATT-3'
Stage III	39 (21%)					Stage III	57 (15%)				AS: 5'- UAAAUCGUGUACUCGCACCTT-3'
Stage IV	6 (3.2%)					Stage IV	15 (3.8%)			siRNA2	S: 5'- GCCUGAAGGUCCACUUAAATT-3'
N				N							AS: 5'- UUUAAGUGGACCUUCAGGCTT-3'
N0	116 (62%)			N0	299 (68%)					siRNA3	S: 5'- GCCAAGUGGAUGUGAAACUTT-3'
N1	35 (19%)			N1	87 (20%)						AS: 5'- AGUUUCACAUCCACUUGGCTT-3'
N2	33 (18%)			N2	53 (12%)					siRNA4	S: 5'- GCGGCAAGAACAGAGUUAATT-3'
N3	1 (0.5%)			NX	1 (0.2%)						AS: 5'- UUAACUCUGUUCUUGCCGCTT-3'
NX	2 (1.1%)
T				T
T1	63 (34%)			T1	150 (34%)
T2	98 (52%)			T2	251 (57%)
T3	19 (10%)			T3	28 (6.4%)
T4	7 (3.7%)			T4	11 (2.5%)
M
M0	131 (70%)
M1	6 (3.2%)
MX	50 (27%)
1n (%); Median (IQR)
